# Supplementary material for: Modification Role of Dietary Antioxidants in the Association of High Red Meat Intake and Lung Cancer Risk: Evidence from a Cancer Screening Trial
Source: Antioxidants (Basel). 2024 Jun 30;13(7):799. doi: 10.3390/antiox13070799 (PMC11273743; doi:10.3390/antiox13070799)
Supplement: Supplementary file 1 [file antioxidants-13-00799-s001.zip]

Archive with 1 entries (1 files):
- antioxidants-3049341-supplementary.pdf
